# Supplementary material for: Insight into the Mechanisms of Carbapenem Resistance in Klebsiella pneumoniae: A Study on IS26 Integrons, Beta-Lactamases, Porin Modifications, and Plasmidome Analysis
Source: Antibiotics (Basel). 2023 Apr 13;12(4):749. doi: 10.3390/antibiotics12040749 (PMC10135210; doi:10.3390/antibiotics12040749)
Supplement: Supplementary file 1 [file antibiotics-12-00749-s001.zip]

Archive with 1 entries (1 files):
- antibiotics-2275128-SI.xlsx
