# Supplementary material for: Insight into the Mechanisms of Carbapenem Resistance in Klebsiella pneumoniae: A Study on IS26 Integrons, Beta-Lactamases, Porin Modifications, and Plasmidome Analysis
Source: Antibiotics (Basel). 2023 Apr 13;12(4):749. doi: 10.3390/antibiotics12040749 (PMC10135210; doi:10.3390/antibiotics12040749)
Supplement: Supplementary file 1 [file antibiotics-12-00749-s001.zip › antibiotics-2275128-SI.xlsx]

## Sheet: Supplementary Table S1
Table S1. Antimicrobial susceptibility tests profile of K. pneumoniae in the study.
Strains	ST	Cefazolin	Gentamicin	Amikacin	SMX+TMP	Carbapen(IPM)	Ceftazidime	Cefepime	Ceftriaxone	Source	Origin
SAWA		R>=64	R>=16	S<=2	R>=320	R>=16	R>=64	R>=32	R>=64	Blood	Homo saipan
BTS		R>=64	>=16	>=64	R>=320	R>=16	R>=64	R>=32	R>=64	Blood	Homo saipan
Dirty-Dan		R>=64	R>=16	S=4	R>=320	R>=16	R>=64	R>=32	R=16	Blood	Homo saipan
Olaf		R>=64	R>=16	R>=64	S<=20	R>=16	R>=64	R>=32	R>=64	Blood	Homo saipan
Gordon		R>=64	R>=16	R>=64	R>=320	R>=16	R>=64	R>=32	R>=64	Blood	Homo saipan
Magic-Conch-Shell		R>=64	S=4	S<=2	S<=20	R>=16	R>=64	R>=32	R>=64	Blood	Homo saipan
Beach-Ranger		R>=64	R>=16	R>=64	R>=320	R>=16	R=32	R>=32	R>=64	Blood	Homo saipan
Ocean-Ranger		R>=64	S<=1	S<=2	R>=320	R=8	R>=64	R>=32	R>=64	Blood	Homo saipan
Sea-Superman		R>=64	R>=16	R>=64	S<=20	R>=16	R>=64	R>=32	R>=64	Blood	Homo saipan
Patrick-Star		R>=64	S<=1	S<=2	S=40	R>=16	R>=64	R>=32	R>=64	Blood	Homo saipan
Mrs.Puff		R>=64	R>=16	R>=64	S<=20	R>=16	R>=64	R>=32	R>=64	Blood	Homo saipan
Pinhead-Larry		R>=64	R>=16	S<=2	R>=320	R=8	R>=64	R>=32	R>=64	Blood	Homo saipan

## Sheet: Supplementary Table S2
Table S2. Summary of genome assembly data.
Organism	Strains	N50 (bp)	Sum (bp)	Coverge	Number of contig	Molecule name	Size (bp)	Status	Accession number
Klebsiella pneumoniae	SAWA	5403374	5675902	100	4	Chromosome	5403374	linear	PKLG01000001
						pSAWA_01	160132	circular	PKLG01000002
						pSAWA_02	100426	circular	PKLG01000003
						pSAWA_03	11970	circular	PKLG01000005
	BTS	5346234	5622878	191	3	Chromosome	5346234	circular	CP066543
						pBTS_01	188594	circular	CP066542
						pBTS_02	88050	circular	CP066544
	Dirty-Dan	5202539	5350067	101	2	Chromosome	5202539	circular	CP065436
						pDirty-Dan_01	147528	circular	CP065437
	Olaf	5490072	5734811	91	3	Chromosome	5490072	circular	CP065464
						pOlaf_01	139648	circular	CP065465
						pOlaf_02	105091	circular	CP065466
	Gordon	5536327	5977016	73	4	Chromosome	5536327	circular	CP065460
						pGordon_01	105090	circular	CP065461
						pGordon_02	195964	circular	CP065462
						pGordon_03	139635	circular	CP065463
	Magic-Conch-Shell	5147463	5410776	144	3	Chromosome	5147463	circular	CP065457
						pMagic-Conch-Shell_01	59242	circular	CP065458
						pMagic-Conch-Shell_02	204071	circular	CP065459
	Beach-Ranger	5383441	5637551	97	4	Chromosome	5383441	circular	CP065453
						pBeach-Ranger_01	176326	circular	CP065454
						pBeach-Ranger_02	74205	linear	CP065455
						pBeach-Ranger_03	3579	linear	CP065456
	Ocean-Ranger	5522477	5988606	98	6	Chromosome	5522477	linear	CP065447
						pOcean-Ranger_01	109941	circular	CP065450
						pOcean-Ranger_02	154765	circular	CP065451
						pOcean-Ranger_03	7148	linear	CP065452
						pOcean-Ranger_04	43961	linear	CP065448
						pOcean-Ranger_05	150314	circular	CP065449
	Sea-Superman	5485348	5719242	86	3	Chromosome	5485348	circular	CP065444
						pSea-Superman_01	94245	circular	CP065445
						pSea-Superman_02	139649	circular	CP065446
	Patrick-Star	5472594	5618558	149	3	Chromosome	5472594	circular	CP065441
						pPatrick-Star_01	6570	linear	CP065442
						pPatrick-Star_02	139394	circular	CP065443
	Mrs.Puff	5464919	5702657	79	3	Chromosome	5464919	circular	CP065438
						pMrs.Puff_01	148704	circular	CP065439
						pMrs.Puff_02	89034	circular	CP065440
Klebsiella quasipneumoniae	Pinhead-Larry	5134970	5442098	133	6	Chromosome	5134970	circular	CP065467
						pPinhead-Larry_01	76488	linear	CP065468
						pPinhead-Larry_02	5027	linear	CP065469
						pPinhead-Larry_03	148255	circular	CP065470
						pPinhead-Larry_04	14940	linear	CP065471
						pPinhead-Larry_05	62418	linear	CP065472

## Sheet: Supplementary Table S3
Table S3. Summary of identified plasmids and plasmid-encoded β-Lactamase genes
Strains	Plasmid name	Replicon	β-Lactamases
SAWA	pSAWA_01	IncC	blaTEM-1, blaCTX-M-14
	pSAWA_02	IncFII, IncR	blaKPC-2, blaCTX-M-14
BTS	pBTS_01	IncC	blaTEM-2, blaCTX-M-14, blaOXA-10*2, ampC(blaCMY-174, blaDHA-1)
	pBTS_02	IncFII, IncR	blaKPC-2, blaCTX-M-65
Dirty-Dan	pDirty-Dan_01	IncFII, IncFIB	blaTEM-1, ampC(blaDHA-1)
Olaf	pOlaf_01	IncC	blaTEM-1, blaCTX-M-14
	pOlaf_02	IncFII, IncR	blaKPC-2, blaCTX-M-65
Gordon	pGordon_01	IncFII, IncR	blaKPC-2, blaCTX-M-65
	pGordon_02	IncFII, IncFIB	blaTEM-1 , blaCTX-M-15, blaOXA-1
	pGordon_03	IncC	blaTEM-1 , blaCTX-M-14
Magic-Conch-Shell	pMagic-Conch-Shell_01	IncN	blaTEM-1, blaIMP-8
Beach-Ranger	pBeach-Ranger_01	IncC	blaTEM-1, blaTEM-31, blaCTX-M-14
	pBeach-Ranger_02	IncL	blaOXA-48
	pBeach-Ranger_03	Non-typable	blaCTX-M-14
Ocean-Ranger	pOcean-Ranger_02	IncC	blaTEM-1, blaCTX-M-14
	pOcean-Ranger_03	Non-typable	blaCTX-M-14
	pOcean-Ranger_05	IncFII, IncFIB	ampC(blaDHA-1)
Sea-Superman	pSea-Superman_01	IncFII, IncR	blaKPC-2
	pSea-Superman_02	IncC	blaTEM-1, blaCTX-M-14
Patrick-Star	pPatrick-Star_01	Non-typable	blaKPC-2
	pPatrick-Star_02	IncC	blaTEM-1, blaCTX-M-14
Mrs.Puff	pMrs.Puff_01	IncC	blaTEM-1, blaTEM-31, blaCTX-M-14
	pMrs.Puff_02	IncFII, IncR	blaKPC-2, blaCTX-M-90
Pinhead-Larry	pPinhead-Larry_01	IncI-I	ampC(blaCMY-2)
	pPinhead-Larry_03	IncFII, IncFIB	blaTEM-1, ampC(blaDHA-1)
	pPinhead-Larry_04	Non-typable	ampC(blaCMY-2)

## Sheet: Supplementary Table S4
Table S4. Summary of assigned Incompatibility group C (IncC) plasmids in the study
Accession number	Created at NCBI	Topology	Location	Size (bp)	GC content	Isolation source	Host
NZ_CP054305.1	2020-06-11	circular	Australia	125232	0.5171	rectal swab	Homo sapiens
NZ_MF150123.1	2020-06-03	circular	Brazil	154469	0.5119	urine	Homo sapiens
NZ_CP053365.1	2020-05-13	circular	India	329160	0.5224	blood	Homo sapiens
CP052444.1	2020-05-04	circular	South Korea	174931	0.5192	blood	Homo sapiens
LC536682.1	2020-04-04	circular	Myanmar	158959	0.5266	N/A	Homo sapiens
CP050164.1	2020-03-24	circular	Hong Kong	137593	0.5195	rectal swab	Homo sapiens
NZ_CP041641.1	2019-08-12	circular	Viet Nam	144138	0.5207	N/A	Homo sapiens
NZ_CP031564.1	2019-02-15	circular	China	89508	0.5292	cancer patient stool	Homo sapiens
NZ_AP018672.1	2018/9/22	circular	Japan	159072	0.5164	N/A	N/A
NZ_CP027038.1	2018-12-06	circular	Greece	155161	0.5202	stool	Homo sapiens
NZ_CP025147.1	2017-12-14	circular	USA	205953	0.5297	blood	Homo sapiens
NZ_CP018318.1	2017-02-04	circular	Germany	96082	0.5315	nose	Homo sapiens

## Sheet: Supplementary Table S5
Table S5. Summary of assigned Incompatibility group C (IncFII) plasmids in the study
Accession number	Created at NCBI	Topology	Location	Size (bp)	GC content	Isolation source	Host
NZ_CP054304.1	2020-06-11	circular	Australia	216803	0.5235	rectal swab	Homo sapiens
NZ_AP023150.1	2020-06-05	circular	Japan	86902	0.5254	N/A	Homo sapiens
NZ_LC506720.1	2020-06-03	circular	Nepal	99024	0.5268	N/A	Homo sapiens
CP052316.1	2020-05-04	circular	South Korea	118355	0.4915	blood	Homo sapiens
NZ_CP050367.1	2020-04-01	circular	Czech Republic	103085	0.5244	rectal swab	Homo sapiens
CP050170.1	2020-03-24	circular	Hong Kong	153935	0.5342	rectal swab	Homo sapiens
NZ_CP047637.1	2020-03-01	circular	China	70729	0.5226	blood	N/A
NZ_CP035213.1	2019-10-31	circular	Thailand	73685	0.5287	stool	Homo sapiens
NZ_CP041642.1	2019-08-12	circular	Viet Nam	121851	0.5349	N/A	Homo sapiens
NZ_CP030067.1	2019-08-06	circular	USA	97903	0.5156	urine	Homo sapiens
NZ_CP040598.1	2019-05-31	circular	United Kingdom	106597	0.5545	throat	Homo sapiens
NZ_CP036321.1	2019-03-01	circular	India	127300	0.525	blood	Homo sapiens
NZ_CP027037.1	2018-12-06	circular	Greece	187670	0.5256	stool	Homo sapiens
NZ_CP034137.1	2018-11-27	circular	Nigeria	150833	0.5274	blood	Homo sapiens
NZ_CP033629.1	2018-11-26	circular	Italy	67867	0.5167	rectal swab	Homo sapiens
NZ_CP023418.1	2018-09-08	circular	Spain	138885	0.5539	hospital	Homo sapiens
NZ_CP029588.1	2018-06-02	circular	Sweden	216772	0.5267	N/A	Homo sapiens
NZ_CP028178.1	2018-04-05	circular	Germany	100222	0.5225	human	Homo sapiens
NZ_CP028181.1	2018-04-04	circular	Denmark	227967	0.5342	human	Homo sapiens
NZ_CP024431.1	2018-03-20	circular	Pakistan	114815	0.5317	trachaeal secretion	Homo sapiens
NZ_CP018886.1	2018-03-04	circular	Brazil	217456	0.525	urine	Homo sapiens
NZ_CP023914.1	2017-10-20	circular	Canada	106853	0.5543	urine	Homo sapiens
NZ_CP022574.1	2017-08-10	circular	France	170415	0.5273	N/A	Homo sapiens
NZ_CP015824.1	2016-08-17	circular	Switzerland	103147	0.5366	blood	Homo sapiens
NZ_CP015503.1	2016-05-17	circular	United Arab Emirates	84941	0.5275	urine	Homo sapiens
